# Supplementary material for: GSTA4 mediates reduction of cisplatin ototoxicity in female mice
Source: Nat Commun. 2019 Sep 12;10:4150. doi: 10.1038/s41467-019-12073-0 (PMC6742643; doi:10.1038/s41467-019-12073-0)
Supplement: Supplementary file 4 — Source Data File [file 41467_2019_12073_MOESM4_ESM.xlsx]

## Sheet: Fig. 1
Fig. 1a left	Western blotting: Full-length gel image
Fig. 1b right	Assessment of GSTA4 protein levels WT vs. Gsta4 KO
male	ID#	Gsta4/GAPDH	ID#	Gsta4/GAPDH
(n=3)	WT 1	113.771	KO 1	4.04874
	WT 2	103.885	KO 2	3.27507
	WT 3	82.3448	KO 3	2.21643
	mean	100	mean	3.18008
	SEM	9.27744	SEM	0.531071

## Sheet: Fig. 2a-b
Fig. 2a	ABR threshold: male WT vs. male Gsta4 KO mice pre- and post-cisplatin treatment
male	ID#	ABR threshold (dB SPL)
pre-cisplatin		4 kH	8 kHz	16 kHz	32 kHz	48 kHz	64 kHZ
(n=10)	WT 1	60	25	20	25	30	35
	WT 2	65	35	25	25	40	50
	WT 3	70	40	30	45	45	45
	WT 4	65	35	25	30	50	55
	WT 5	65	30	25	25	25	40
	WT 6	65	35	25	35	40	45
	WT 7	70	35	30	30	45	70
	WT 8	70	35	25	30	50	55
	WT 9	65	25	25	25	35	45
	WT 10	70	35	25	30	40	45
	mean	66.5	33	25.5	30	40	48.5
	SEM	1.06719	1.52753	0.897527	1.97203	2.58199	3.0777
male	ID#	ABR threshold (dB SPL)
pre-cisplatin		4 kH	8 kHz	16 kHz	32 kHz	48 kHz	64 kHZ
(n=10)	KO 1	65	30	25	30	30	45
	KO 2	55	35	20	35	40	45
	KO 3	75	35	25	30	50	65
	KO 4	70	35	25	35	40	45
	KO 5	55	30	25	35	45	50
	KO 6	65	35	30	35	40	45
	KO 7	60	35	25	30	35	40
	KO 8	65	30	25	35	40	45
	KO 9	70	40	20	25	35	40
	KO 10	65	30	25	25	30	40
	mean	64.5	33.5	24.5	31.5	38.5	46
	SEM	2.03443	1.06719	0.897527	1.30171	1.97906	2.33333
male	ID#	ABR threshold (dB SPL)
post-cisplatin		4 kH	8 kHz	16 kHz	32 kHz	48 kHz	64 kHZ
(n=10)	WT 1	80	50	25	25	80	75
	WT 2	85	40	25	55	90	80
	WT 3	85	35	25	30	85	85
	WT 4	65	30	25	30	35	55
	WT 5	90	60	35	55	85	90
	WT 6	80	35	30	35	60	85
	WT 7	90	45	35	45	70	90
	WT 8	90	65	35	65	80	75
	WT 9	75	40	25	30	85	85
	WT 10	90	60	25	35	85	85
	mean	83	46	28.5	40.5	75.5	80.5
	SEM	2.60342	3.85861	1.5	4.31084	5.29413	3.28718
male	ID#	ABR threshold (dB SPL)
post-cisplatin		4 kH	8 kHz	16 kHz	32 kHz	48 kHz	64 kHZ
(n=10)	KO 1	80	45	20	55	85	80
	KO 2	85	55	25	30	85	85
	KO 3	90	45	25	40	85	80
	KO 4	90	45	30	70	85	80
	KO 5	75	50	35	40	40	75
	KO 6	85	45	30	45	45	75
	KO 7	65	40	35	25	75	85
	KO 8	85	60	35	45	85	90
	KO 9	90	50	25	40	85	85
	KO 10	90	55	30	35	90	90
	mean	83.5	49	29	42.5	76	82.5
	SEM	2.58736	1.94365	1.63299	4.03113	5.71548	1.70783
Fig. 2b	ABR threshold: female WT vs. female Gsta4 KO mice pre- and post-cisplatin treatment
female	ID#	ABR threshold (dB SPL)
pre-cisplatin		4 kH	8 kHz	16 kHz	32 kHz	48 kHz	64 kHZ
(n=10)	WT 1	70	35	35	40	45	55
	WT 2	60	30	35	35	35	55
	WT 3	60	30	30	30	45	45
	WT 4	65	30	20	20	45	40
	WT 5	70	35	25	30	40	55
	WT 6	60	35	20	35	35	50
	WT 7	70	35	20	25	40	60
	WT 8	65	30	20	30	30	45
	WT 9	70	35	30	30	40	60
	WT 10	75	40	30	40	40	55
	mean	66.5	33.5	26.5	31.5	39.5	52
	SEM	1.67498	1.06719	1.97906	1.97906	1.57233	2.13437
female	ID#	ABR threshold (dB SPL)
pre-cisplatin		4 kH	8 kHz	16 kHz	32 kHz	48 kHz	64 kHZ
(n=10)	KO 1	60	30	35	40	40	55
	KO 2	75	45	35	35	50	50
	KO 3	65	30	25	30	30	55
	KO 4	65	40	35	35	35	45
	KO 5	60	35	20	20	45	40
	KO 6	65	30	25	30	50	55
	KO 7	70	30	25	35	55	60
	KO 8	65	35	25	35	45	45
	KO 9	75	30	20	20	35	40
	KO 10	70	35	20	30	40	65
	mean	67	34	26.5	31	42.5	51
	SEM	1.69967	1.63299	1.97906	2.08167	2.5	2.66667
female	ID#	ABR threshold (dB SPL)
post-cisplatin		4 kH	8 kHz	16 kHz	32 kHz	48 kHz	64 kHZ
(n=10)	WT 1	70	45	25	35	80	85
	WT 2	70	45	20	25	65	75
	WT 3	90	45	30	70	80	85
	WT 4	70	45	30	75	90	85
	WT 5	80	35	25	20	25	60
	WT 6	80	35	25	25	75	80
	WT 7	90	50	20	75	80	90
	WT 8	75	40	25	35	80	85
	WT 9	70	35	30	40	40	85
	WT 10	85	40	30	40	40	80
	mean	78	41.5	26	44	65.5	81
	SEM	2.60342	1.67498	1.24722	6.74125	7.04943	2.66667
female	ID#	ABR threshold (dB SPL)
post-cisplatin		4 kH	8 kHz	16 kHz	32 kHz	48 kHz	64 kHZ
(n=10)	KO 1	90	70	35	80	90	90
	KO 2	90	45	35	75	85	90
	KO 3	70	35	25	60	85	90
	KO 4	85	60	25	35	90	90
	KO 5	90	80	50	90	90	90
	KO 6	90	55	35	55	90	90
	KO 7	90	65	35	80	90	90
	KO 8	90	45	30	65	85	85
	KO 9	90	45	30	65	90	80
	KO 10	70	35	30	30	85	90
	mean	85.5	53.5	33	63.5	88	88.5
	SEM	2.62996	4.77552	2.26078	6.14862	0.816497	1.06719

## Sheet: Fig. 2c
Fig. 2c	Body weight: WT vs. Gsta4 KO mice pre- and post-cisplatin treatment
male	Genotype		KO	KO	KO	WT	WT	WT	WT	WT	KO	KO	KO	WT	WT	WT	KO	WT	KO	WT	KO	KO	mean	mean	SEM	SEM
1st cycle	ID#		377	378	391	392	394	396	397	405	406	422	423	432	433	439	440	441	450	451	455	456	WT	KO	WT	KO
(n=10)	BW (g)	Day 1	27.7	28.8	24.8	29.3	29.2	28.1	26.6	26.8	31.5	27	27.1	28.9	28.6	30.7	29.7	28.9	25.9	24.5	25.9	24.6	28.16	27.3	0.555818	0.694422
		Day 2	29.4	29.7	26.2	29.7	30.8	29.8	27.3	27.9	32.1	28	29.1	30.5	29.9	31.8	29.7	29.9	27.3	27	27.8	25.9	29.46	28.52	0.495132	0.589124
		Day 3	29.1	30.1	26.2	29.7	31.1	29.7	27.1	26.9	32.2	27.6	29	30.7	29.4	31.7	29.1	29.6	26.4	26.1	27.1	25.6	29.2	28.24	0.597402	0.644843
		Day 4	28.7	29.1	25.4	28.8	30.2	28.4	26.1	25.7	30.9	26.6	28.1	30.2	29.3	31.5	29.2	29.3	25.3	25.4	26.5	25.1	28.49	27.49	0.661387	0.629188
		Day 5	27.7	28.4	24.6	27.1	30	27.8	25.3	25	29.8	25.6	26.7	29.8	29.3	30.7	28.6	29.4	24.7	24.1	26.5	24.7	27.85	26.73	0.747626	0.584627
		Day 6	26.7	27.9	23.9	26.5	29	27.2	24.9	24	29.2	24.5	25.8	29	28.4	30	28.6	29.2	24.2	23.4	25	23.4	27.16	25.92	0.746875	0.656049
		Day 7	25.8	27.2	23.4	26.2	28.7	26.3	24.3	23.4	28.7	24.3	25.6	28.6	27.7	29.2	27.6	28	23.6	22.5	24.4	23	26.49	25.36	0.751362	0.617918
		Day 8	25.5	26.6	23.3	25.5	28.5	25.7	24.5	23.7	28.5	24	25.4	27.9	27.4	28.9	27.8	27.5	23	22	24.4	23.1	26.16	25.16	0.715728	0.620609
		Day 9	25.8	27.3	24	26.6	28.7	26.6	24.9	24.2	29.1	24.1	25.8	28.6	28.3	29.8	28.2	28.3	23.7	22.5	25.2	24	26.85	25.72	0.739857	0.60531
		Day 10	26.1	26.9	24.6	26.2	28.7	27	25.8	24.6	28.9	24.4	25.9	28.4	28.4	29.7	28.1	28.7	23.9	22.8	25.4	24.6	27.03	25.88	0.686869	0.524468
		Day 11	26.2	27.3	24.4	25.8	28.3	27	25.9	25.1	28.8	25.3	26.1	28.6	27.9	30.1	28	29	24.8	23.3	25.5	24.5	27.1	26.09	0.654217	0.477133
		Day 12	26.9	27.3	24.7	26.3	28.1	27.2	26.2	25.5	28.7	25.9	26.2	28.6	28.2	29.7	27.8	28.5	24.9	24	25.7	24.8	27.23	26.29	0.544069	0.430362
		Day 13	26.6	27.5	25	26.5	28.2	27	26.2	25.5	28.7	26	26.3	28.6	28.1	29.5	27.7	28.6	25.1	24.5	25.5	25	27.27	26.34	0.502007	0.405298
		Day 14	26.8	27.6	25.2	27	28.3	26.9	26.1	25.5	28.6	26.1	26.4	28.6	28.1	29.4	27.8	28.6	25.4	25	25.6	25.1	27.35	26.46	0.466964	0.383319
		Day 15	26.9	27.8	25.2	27.1	28.4	27	26.3	25.7	28.6	26.2	26.4	28.7	28.2	29.4	27.8	28.7	25.6	25.4	25.9	25.2	27.49	26.56	0.438292	0.373631
female	Genotype		WT	KO	KO	KO	KO	KO	KO	WT	KO	WT	KO	WT	KO	KO	WT	WT	WT	WT	WT	WT	mean	mean	SEM	SEM
1st cycle	ID#		372	373	421	424	383	384	379	387	410	414	411	402	404	429	449	431	435	436	437	438	WT	KO	WT	KO
(n=10)	BW (g)	Day 1	21.5	22.2	23.3	22.3	21.8	21.3	19.6	24.2	23.1	18.8	23.1	25	23.3	21.4	21.7	18.8	19.8	18.7	19.2	21.8	20.95	22.14	0.72453	0.370945
		Day 2	23.1	23.9	24.9	23.3	22.9	22.3	21.2	25.9	25	20	24.4	26.6	24.4	22.4	22.5	19.8	21.4	20.6	20.8	23.2	22.39	23.47	0.747953	0.398901
		Day 3	22.9	24.3	23.6	22.5	21.8	21.6	20.4	24.9	24.2	19.1	24	26.4	24.3	21.7	22.7	19	20.6	19.3	19.8	22.5	21.72	22.84	0.816741	0.447512
		Day 4	22.4	23.5	23	22.5	21.7	21.3	19.8	24	23.1	19.1	22.9	25.4	23.9	20.9	21.6	18.4	19.9	18.8	19.4	21.9	21.09	22.26	0.74825	0.40939
		Day 5	22.1	23.1	21.9	22.1	21	20.8	19.6	23.4	22.5	18.3	21.5	24.5	22.9	20.2	20.9	18.6	19.5	18.4	19.1	21.9	20.67	21.56	0.704123	0.365817
		Day 6	21.9	22.8	21.8	22.3	20.7	20.1	19.1	22.9	22.5	18.1	21.2	23.8	22.7	19.8	21.3	19	19.2	18.1	18.5	21.4	20.42	21.3	0.662118	0.418994
		Day 7	21.4	21.9	21.2	21.6	20	19.8	18.8	21.8	21.6	17.6	20.3	23.5	22.2	19.9	21.3	18.9	19	17.7	18.1	22.3	20.16	20.73	0.675311	0.353726
		Day 8	21.1	21.4	20.9	21.5	19.5	19.8	18.3	21.3	21.5	17.6	20.3	23.2	21.8	19.5	20.7	18.5	18.9	17.4	17.9	21.3	19.79	20.45	0.626001	0.365224
		Day 9	21.6	21.8	21.3	21.8	20.4	20.2	19.2	22.4	22.2	19	21.2	23.6	21.9	19.6	21.8	18.5	19.1	17.9	18.9	22.6	20.54	20.96	0.650162	0.330723
		Day 10	21.8	22	21.3	21.6	20.6	20.6	19.4	22.5	22	19.4	21	23.7	21.8	20.2	22.5	19.4	19.2	17.6	19.1	22.2	20.74	21.05	0.638784	0.270493
		Day 11	21.9	22.1	21.3	21.6	21.1	21.3	19.9	22.5	22.3	19.3	21	23.4	21.8	20.2	22.1	19.7	19.3	18.3	19	21.8	20.73	21.26	0.564712	0.241845
		Day 12	22.4	22.1	21.3	21.2	21.1	20.9	20	22.8	22.2	19.6	21.2	23.4	21.5	20.8	22.2	20.1	19.5	18.7	19.1	21.5	20.93	21.23	0.542842	0.200028
		Day 13	22.2	22.1	21.5	21.5	21	21.1	20.1	23	22.2	20.2	21.5	23.5	21.7	21	22.4	20	19.5	18.9	19.5	22	21.12	21.37	0.527636	0.192671
		Day 14	22.1	22	22	22	21.2	21.5	20.3	23.3	22.3	20.5	22	23.6	22	21.3	22.3	19.9	19.7	19	19.6	22.2	21.22	21.66	0.527215	0.18868
		Day 15	22	22	22.4	22.3	21.4	21.9	20.5	23.6	22.4	20.7	22.2	23.8	22.3	21.5	22.5	19.9	19.7	19.1	19.7	22.4	21.34	21.89	0.547154	0.191166
male	Genotype		KO	KO	KO	WT	WT	WT	WT	WT	KO	KO	KO	WT	WT	WT	KO	WT	KO	WT	KO	KO	mean	mean	SEM	SEM
2nd cycle	ID#		377	378	391	392	394	396	397	405	406	422	423	432	433	439	440	441	450	451	455	456	WT	KO	WT	KO
(n=10)	BW (g)	Day 1	27.7	28.2	25.7	28.6	28.6	27.1	25.9	25.4	28.6	26.5	26.5	28.8	27.5	29.3	26.9	28.4	25.5	25.8	26.4	25.1	27.54	26.71	0.449246	0.366197
		Day 2	26.7	26.8	25.6	28.2	28.6	26.9	25.9	24.1	28.7	26	26.3	28.6	27.5	29.2	27.5	28.3	25.1	24.9	26.1	24.7	27.22	26.35	0.546667	0.368254
		Day 3	26.7	26.8	25.6	28.2	28.6	26.9	25.9	24.1	28.7	26	26.3	28.6	27.5	29.2	27.5	28.3	25.1	24.9	26.1	24.7	27.22	26.35	0.546667	0.368254
		Day 4	25.5	25.6	24.9	25.8	27.2	24.2	22.6	23.7	27.8	25.1	24.6	27.5	26.4	29.1	26.2	27.1	24.2	23.8	25.3	23	25.74	25.22	0.657977	0.398832
		Day 5	24	24.2	23.5	23.9	25.8	23.5	23	22.2	25	23.8	23.5	26	25.8	27.5	25	25.5	23	22.3	24	21.6	24.55	23.76	0.571013	0.312054
		Day 6	22.6	23	22	22.7	24.3	22.4	22	21.2	25	22.5	22.6	25.2	24.4	26.4	24	24	21.1	21	22.6	20.4	23.36	22.58	0.562178	0.412795
		Day 7	23.2	23.3	22.3	23.2	24.3	22.6	22.1	22.2	24.6	23.5	23.2	25.3	24.9	26.2	23.4	24.3	21	20.7	22.3	21.4	23.58	22.82	0.538475	0.339215
		Day 8	23.3	23.2	22.6	23.3	24.6	22.5	22.5	21.9	24.7	23.8	23	24.6	23.9	26.1	23.3	24.6	21	21.4	22.2	21.2	23.54	22.83	0.466	0.357476
		Day 9	23.7	22.7	22.3	22.6	23.8	21.8	22.5	21.6	23.8	23.6	23.1	24.7	24	26.8	23.2	24.9	20.2	21.1	22	20.7	23.38	22.53	0.563284	0.394982
		Day 10	23.2	22.7	22.3	22.6	23.9	22.1	22.7	21.5	23.6	23.5	22.9	24.4	23.8	26.5	22.9	25.2	20.5	21.6	21.7	21.3	23.43	22.46	0.515547	0.319096
		Day 11	22.9	22.6	22.6	23.1	23.4	21.9	23.1	21	23.1	24.2	23.5	25	24.1	25.4	22.8	24.5	20.6	21.9	22.1	22	23.34	22.64	0.455388	0.304485
		Day 12	22.9	22.5	22.5	22.6	22.7	21.7	23	21.9	22.4	24	23.9	24.4	23.3	25.3	22.5	24.2	20.6	22	22.4	22.5	23.11	22.62	0.377256	0.295447
		Day 13	23.5	23	22.9	23.1	22.7	22.2	23.1	22.2	22.6	24.6	24.1	25	23.7	25.3	22.9	25	20.5	22.4	22.5	23	23.47	22.96	0.384722	0.344545
		Day 14	24	23.3	23.1	23.9	22.9	23	23.4	22.8	23.2	24.8	24.2	25.5	24.2	25.1	23.1	25.5	20.7	22.9	22.8	23.4	23.92	23.26	0.348266	0.343899
		Day 15	23.4	22.9	22.9	23.5	22.5	22.8	23.5	23.1	22.8	25.3	25	25.1	25.1	25.3	23	25.9	21.2	22.6	23	23.9	23.94	23.34	0.403375	0.371244
female	Genotype		WT	KO	KO	KO	KO	KO	KO	WT	KO	WT	KO	WT	KO	KO	WT	WT	WT	WT	WT	WT	mean	mean	SEM	SEM
2nd cycle	ID#		372	373	421	424	383	384	379	387	410	414	411	402	404	429	449	431	435	436	437	438	WT	KO	WT	KO
(n=10)	BW (g)	Day 1	22.3	22	21.8	22.3	21.5	21.9	21.2	24.1	22.6	20.9	22.3	24.1	22.1	21.8	22.7	20.3	19.7	19.2	19.7	21.7	21.47	21.95	0.56961	0.129314
		Day 2	22.3	22	21.4	22.2	20.8	21.3	20.5	23.4	22.1	20.5	21.5	24.1	22.1	20.9	22.3	19.9	19.3	18.3	19.1	21.1	21.03	21.48	0.614645	0.193103
		Day 3	21.9	21.4	20.4	21.9	20.3	20.4	20.1	22.5	21.6	19.7	20.6	23.9	21.4	20.5	22	20.2	18.8	17.6	18.3	20.4	20.53	20.86	0.638061	0.203415
		Day 4	22.3	21.4	20.2	21.6	20.8	20.4	19	21.9	21.6	19.4	20.4	23.1	21.2	20.1	22	20.1	19	16.9	18.2	20.7	20.36	20.67	0.631788	0.25908
		Day 5	21	20.1	19.2	20.2	19.7	19	18.2	21	20.3	18.3	19	21.9	20.2	19.5	21.3	19.5	18	15	17.8	19.9	19.37	19.54	0.669336	0.218174
		Day 6	19.8	19.1	18.4	19.1	18.9	18.3	17.1	19.9	19.3	17.3	18	20.7	18.9	18.5	20.5	18.9	17.5	15.8	17.2	19.6	18.72	18.56	0.524892	0.208273
		Day 7	19.6	18.9	18.8	18.8	18.9	18.1	17.2	20.1	20	17.6	18.5	20.6	19.3	18.9	21.3	20.1	17.8	15.5	17.5	20.4	19.05	18.74	0.581808	0.231517
		Day 8	19.2	18.2	18.8	18.5	19.1	17.7	17.7	20.4	19.3	17.9	18.8	20.2	19	19.3	22.2	21.3	17.9	15.6	17.4	21.2	19.33	18.64	0.66048	0.189854
		Day 9	19.6	18.7	18.6	18.3	18.6	17.2	17.4	19.7	19.5	17.7	18.6	20.2	19.1	18.7	22.4	21	17.6	15.9	17.2	21.6	19.29	18.47	0.668905	0.221133
		Day 10	20.1	19.1	19.1	18.4	19.2	17.7	17.5	21.3	20	18.2	19	20.5	19.2	19.2	22.7	21.6	17.9	16.5	16.9	21.8	19.75	18.84	0.69861	0.24
		Day 11	20.1	18.8	19	18.3	19.3	18	17.4	21.6	20.2	18.4	19.3	20.8	19	19.5	22.5	21.7	17.7	16.9	16.9	21.3	19.79	18.88	0.672219	0.254209
		Day 12	19.8	19.5	18.9	18.4	19.5	18	17.5	21	20	18.3	19.3	20.5	19	19.7	22.6	21.4	17.9	16.7	17.1	21.5	19.68	18.98	0.648383	0.251573
		Day 13	20.2	19.9	19.5	18.3	20	18.9	18	21.9	21	18.5	19.2	20.8	19	20.3	23.2	21.6	18.2	17	17.8	21.8	20.1	19.41	0.66299	0.290765
		Day 14	21	20	20.1	18.2	20.5	19.5	18.9	22.5	19.9	18.9	19.3	21	19.2	21.2	23.9	21.9	18.7	17.3	18.3	22	20.55	19.68	0.675977	0.269072
		Day 15	21.3	20.1	20.3	18.3	20	19.8	18.4	22.6	20.2	19	19.6	21.2	19.3	21.5	23.4	22.1	18.8	17.6	18.2	22.4	20.66	19.75	0.655778	0.296367

## Sheet: Fig. 2d-e
Fig. 2d	ABR wave I amplitude: WT vs. Gsta4 KO mice post-cisplatin treatment
male	ID#	amplitude	ID#	amplitude
(n=10)		(µV)		(µV)
	WT 1	4.74	KO 1	4.07
	WT 2	3.54	KO 2	2.56
	WT 3	5.14	KO 3	2.87
	WT 4	4.99	KO 4	2.23
	WT 5	0.851	KO 5	6.08
	WT 6	5.74	KO 6	4.65
	WT 7	5.33	KO 7	3.15
	WT 8	1.23	KO 8	4.02
	WT 9	3	KO 9	4.27
	WT 10	3.5	KO 10	4.62
	mean	3.8061	mean	3.852
	SEM	0.540561	SEM	0.368154
female	ID#	amplitude	ID#	amplitude
(n=9-10)		(µV)		(µV)
	WT 1	4.77	KO 1	1.99
	WT 2	6.3	KO 2	4.56
	WT 3	2.89	KO 3	3.31
	WT 4	4.2	KO 4	5.57
	WT 5	na	KO 5	2.61
	WT 6	7.55	KO 6	2.63
	WT 7	3.77	KO 7	2.9
	WT 8	5.82	KO 8	3.64
	WT 9	6.24	KO 9	1.57
	WT 10	9.47	KO 10	7.27
	mean	5.66778	mean	3.605
	SEM	0.67729	SEM	0.582469
Fig. 2e	ABR wave I latency: WT vs. Gsta4 KO mice post-cisplatin treatment
male	ID#	latency	ID#	latency
(n=10)		(ms)		(ms)
	WT 1	1.19	KO 1	1.19
	WT 2	1.23	KO 2	1.27
	WT 3	1.07	KO 3	1.32
	WT 4	1.15	KO 4	1.23
	WT 5	1.48	KO 5	1.15
	WT 6	1.15	KO 6	1.19
	WT 7	1.19	KO 7	1.23
	WT 8	1.27	KO 8	1.23
	WT 9	1.19	KO 9	1.19
	WT 10	1.15	KO 10	1.19
	mean	1.207	mean	1.219
	SEM	0.0347067	SEM	0.0153804
female	ID#	latency	ID#	latency
(n=10)		(ms)		(ms)
	WT 1	1.23	KO 1	1.23
	WT 2	1.19	KO 2	1.23
	WT 3	1.23	KO 3	1.27
	WT 4	1.19	KO 4	1.23
	WT 5	1.27	KO 5	1.23
	WT 6	1.23	KO 6	1.36
	WT 7	1.23	KO 7	1.23
	WT 8	1.23	KO 8	1.27
	WT 9	1.23	KO 9	1.36
	WT 10	1.19	KO 10	1.27
	mean	1.222	mean	1.268
	SEM	0.00843274	SEM	0.0163843

## Sheet: Fig. 3
Fig. 3g	SGN density: male WT vs. male Gsta4 KO mice post-cisplatin treatment
male	ID#	SGNs/mm2			ID#	SGNs/mm2
post-treatment		apical	middle	basal		apical	middle	basal
(n=3-4)	WT 1	6488.1	10936.5	7018.52	KO 1	7416.67	10398.5	5562.81
	WT 2	7237.1	10566.9	6808.71	KO 2	na	10699.2	6637.81
	WT 3	9537.04	10787	7160.22	KO 3	9583.33	10632.9	7569.44
	WT 4	na	10145.5	6968.25	KO 4	9285.71	10313.5	6984.13
	mean	7754.08	10609	6988.93	mean	8761.9	10511	6688.55
	SEM	917.326	172.134	72.5265	SEM	678.084	92.1664	421.625
Fig. 3n	SGN density: female WT vs. female Gsta4 KO mice post-cisplatin treatment
female	ID#	SGNs/mm2			ID#	SGNs/mm2
post-treatment		apical	middle	basal		apical	middle	basal
(n=3-5)	WT 1	7728	10309	6794	KO 1	4021	7519	na
	WT 2	na	9819	6995	KO 2	5875	8704	4429
	WT 3	8405	10801	6562	KO 3	6750	9180	4556
	WT 4	9381	9755	na	KO 4	na	10195	5043
					KO 5	na	9939	5984
	mean	8504.67	10171	6783.67	mean	5548.67	9107.4	5003
	SEM	479.775	243.739	125.103	SEM	804.514	477.779	352.757

## Sheet: Fig. 4g,n,o,p
Fig. 4g	SV thickness: male WT vs. male Gsta4 KO mice post-cisplatin treatment
male	ID#	thickness (µm)			ID#	thickness (µm)
post-treatment		apical	middle	basal		apical	middle	basal
(n=3-5)	WT 1	12.5968	na	na	KO 1	14.5347	14.8135	13.2052
	WT 2	5.68861	12.6879	14.6013	KO 2	3.39337	na	na
	WT 3	13.2423	14.8397	na	KO 3	11.5812	12.2648	10.7358
	WT 4	na	17.0539	14.1742	KO 4	12.9167	na	13.3694
	WT 5	13.1214	16.3881	12.7359	KO 5	12.7166	14.3077	na
	mean	11.1623	15.2424	13.8371	mean	11.0285	13.7954	12.4368
	SEM	1.82992	0.969611	0.48866	SEM	1.96607	0.779079	0.851835
Fig. 4n	SV thickness: female WT vs. female Gsta4 KO mice post-cisplatin treatment
female	ID#	thickness (µm)			ID#	thickness (µm)
post-treatment		apical	middle	basal		apical	middle	basal
(n=3-4)	WT 1	11.055	15.9498	13.3628	KO 1	1.91908	13.753	11.9632
	WT 2	10.3612	14.2884	12.2943	KO 2	9.57813	14.3434	na
	WT 3	13.4987	16.7457	14.3567	KO 3	3.28662	14.8329	8.65275
	WT 4	15.6786	16.5624	na	KO 4	na	na	11.909
					KO 5	7.60468	12.6459	9.36188
	mean	12.6484	15.8866	13.3379	mean	5.59713	13.8938	10.4717
	SEM	1.21365	0.55924	0.595493	SEM	1.79687	0.470908	0.767272
Fig. 4o	Strial capillary number: male WT vs. male Gsta4 KO mice post-cisplatin treatment
male	ID#	# of capillaries/SV			ID#	# of capillaries/SV
post-treatment		apical	middle	basal		apical	middle	basal
(n=3-5)	WT 1	4.57143	na	na	KO 1	3.25	7.33333	9
	WT 2	3.5	3.5	10	KO 2	na	7.33333	9
	WT 3	na	6	10	KO 3	6.5	8	9.14286
	WT 4	na	10.6667	12.6667	KO 4	2	6	9
	WT 5	4.66667	9.66667	13.3333	KO 5	7	6	11.5714
	mean	4.24603	7.45833	11.5	mean	4.6875	6.93333	9.54286
	SEM	0.323917	1.65744	0.876652	SEM	1.09307	0.516398	0.655692
Fig. 4p	Strial capillary number: female WT vs. female Gsta4 KO femice post-cisplatin treatment
female	ID#	# of capillaries/SV			ID#	# of capillaries/SV
post-treatment		apical	middle	basal		apical	middle	basal
(n=3-4)	WT 1	1.25	7	10.75	KO 1	1.6	5.8	10.6
	WT 2	5.42857	na	11.75	KO 2	4.42857	8.9	7.66667
	WT 3	2.75	8.75	10	KO 3	4.42857	11	8.8
	WT 4	5.5	4.75	8	KO 4	5	7	9.5
	mean	3.73214	6.83333	10.125	mean	3.86429	8.175	9.14167
	SEM	1.04598	1.0026	0.916667	SEM	0.766685	1.13752	0.550606

## Sheet: Fig. 5a-b
Fig. 5a	GST activity - 4-HNE: male WT vs. male Gsta4 KO mice pre- and post-cisplatin treatment
male	ID#	GST activity-4-HNE	ID#	GST activity-4-HNE
pre-treatment		(nmol/mg/min)		(nmol/mg/min)
(n=3)	WT 1	18.047	KO 1	4.76674
	WT 2	11.8332	KO 2	3.2913
	WT 3	14.3336	KO 3	5.21774
	mean	14.738	mean	4.42526
	SEM	1.80513	SEM	0.581736
male	ID#	GST activity-4-HNE	ID#	GST activity-4-HNE
post-treatment		(nmol/mg/min)		(nmol/mg/min)
(n=3)	WT 1	15.1878	KO 1	6.53205
	WT 2	12.2974	KO 2	5.18093
	WT 3	16.6126	KO 3	2.89751
	mean	14.6993	mean	4.87016
	SEM	1.26942	SEM	1.06065
Fig. 5b	GST activity - 4-HNE: female WT vs. female Gsta4 KO mice pre- and post-cisplatin treatment
female	ID#	GST activity-4-HNE	ID#	GST activity-4-HNE
pre-treatment		(nmol/mg/min)		(nmol/mg/min)
(n=3)	WT 1	13.1473	KO 1	6.12795
	WT 2	16.308	KO 2	2.34586
	WT 3	11.2978	KO 3	4.348
	mean	13.5843	mean	4.27394
	SEM	1.46273	SEM	1.09243
female	ID#	GST activity-4-HNE	ID#	GST activity-4-HNE
post-treatment		(nmol/mg/min)		(nmol/mg/min)
(n=3)	WT 1	19.0404	KO 1	5.90407
	WT 2	20.192	KO 2	4.32867
	WT 3	20.7306	KO 3	0.565193
	mean	19.9877	mean	3.59931
	SEM	0.4985	SEM	1.58376

## Sheet: Fig. 5c-d
Fig. 6c-d	Measurement of 4-HNE levels: WT vs. Gsta4 KO mice post-cisplatin treatment
male	ID#	% 4-HNE positive cells			ID#	% 4-HNE positive cells
post-treatment		apical	middle	basal		apical	middle	basal
(n=3-4)	WT 1	40.0089	22.6503	18.0616	KO 1	26.7957	26.0176	22.2884
	WT 2	20.2589	22.6538	24.5525	KO 2	18.7598	17.9708	22.302
	WT 3	10.1597	23.398	19.3949	KO 3	22.6624	23.2241	21.9753
	WT 4	na	18.9844	16.1233	KO 4	na	na	20.1106
	mean	23.4759	21.9216	19.5331	mean	22.7393	22.4042	21.6691
	SEM	7.5912	0.994742	1.80291	SEM	22.7393	22.4042	21.6691
female	ID#	% 4-HNE positive cells			ID#	% 4-HNE positive cells
post-treatment		apical	middle	basal		apical	middle	basal
(n=3-4)	WT 1	na	34.7552	40.2911	KO 1	45.1387	47.0337	43.8381
	WT 2	29.2428	36.6824	33.8346	KO 2	51.7075	48.5022	47.9651
	WT 3	26.6234	26.2834	30.283	KO 3	55.6745	47.4012	55.1041
	WT 4	27.7426	24.883	25.2814	KO 4	na	57.9394	55.2455
	mean	27.8696	30.651	32.4225	mean	50.8402	50.2191	50.5382
	SEM	0.758807	2.96603	3.15546	SEM	3.07218	2.59228	2.80652

## Sheet: Fig. 6a-b
Fig. 6a	PCR arrays: male CBA/CaJ vs. female CBA/CaJ
male vs. female	Gsta4	ID#	2^(-ddCt)		ID#	2^(-ddCt)
(n=5)		male 1	1.16023		female 1	1.62351
		male 2	0.912753		female 2	1.28221
		male 3	1.02403		female 3	1.24722
		male 4	1.09456		female 4	1.54433
		male 5	0.842458		female 5	1.07602
		mean	1.00681		mean	1.35466
		SEM	0.0580488		SEM	0.10067
	Chst7	ID#	2^(-ddCt)		ID#	2^(-ddCt)
		male 1	1.20197		female 1	1.33268
		male 2	0.874557		female 2	1.73775
		male 3	1.25831		female 3	1.42688
		male 4	0.896581		female 4	1.35646
		male 5	0.84322		female 5	1.27363
		mean	1.01493		mean	1.42548
		SEM	0.0887165		SEM	0.0818386
	Ddost	ID#	2^(-ddCt)		ID#	2^(-ddCt)
		male 1	1.16997		female 1	1.339
		male 2	0.877626		female 2	1.26151
		male 3	1.05679		female 3	1.39089
		male 4	1.06095		female 4	1.04182
		male 5	0.868622		female 5	1.1061
		mean	1.00679		mean	1.22786
		SEM	0.0582388		SEM	0.0668957
	Ephx1	ID#	2^(-ddCt)		ID#	2^(-ddCt)
		male 1	1.23357		female 1	1.60018
		male 2	0.837442		female 2	1.41218
		male 3	1.05923		female 3	1.27827
		male 4	0.928227		female 4	1.32911
		male 5	0.984546		female 5	1.09762
		mean	1.0086		mean	1.34347
		SEM	0.0668986		SEM	0.0823159
	Gstm2	ID#	2^(-ddCt)		ID#	2^(-ddCt)
		male 1	1.12113		female 1	1.65285
		male 2	1.01228		female 2	1.34057
		male 3	1.04677		female 3	1.25839
		male 4	1.09668		female 4	1.38354
		male 5	0.767562		female 5	1.06585
		mean	1.00888		mean	1.34024
		SEM	0.0632413		SEM	0.0952868
	Gstt1	ID#	2^(-ddCt)		ID#	2^(-ddCt)
		male 1	1.12272		female 1	1.35018
		male 2	0.76912		female 2	1.46772
		male 3	1.10523		female 3	1.31393
		male 4	1.17688		female 4	1.313
		male 5	0.890333		female 5	1.08326
		mean	1.01286		mean	1.30562
		SEM	0.0780782		SEM	0.0623824
	Inmt	ID#	2^(-ddCt)		ID#	2^(-ddCt)
		male 1	1.05709		female 1	1.86885
		male 2	0.828239		female 2	1.59832
		male 3	1.10062		female 3	1.31253
		male 4	1.03002		female 4	1.90501
		male 5	1.00751		female 5	1.45967
		mean	1.0047		mean	1.62888
		SEM	0.0467615		SEM	0.114778
	Ptges	ID#	2^(-ddCt)		ID#	2^(-ddCt)
		male 1	1.02568		female 1	1.46189
		male 2	0.916476		female 2	1.30953
		male 3	1.10256		female 3	1.3161
		male 4	0.980868		female 4	1.3684
		male 5	0.983683		female 5	1.20293
		mean	1.00185		mean	1.33177
		SEM	0.0306346		SEM	0.0421977
	Sult1e1	ID#	2^(-ddCt)		ID#	2^(-ddCt)
		male 1	0.472963		female 1	1.70219
		male 2	1.63516		female 2	3.75519
		male 3	2.05064		female 3	2.86421
		male 4	1.73498		female 4	3.84381
		male 5	0.363436		female 5	2.27229
		mean	1.25144		mean	2.88754
		SEM	0.347444		SEM	0.415414
Fig. 6b	qRT-PCR: male CBA/CaJ vs. female CBA/CaJ
male vs. female	Nrf2	ID#	2^(-ddCt)		ID#	2^(-ddCt)
(n=5)		male 1	1.15863		female 1	0.987516
		male 2	0.939859		female 2	1.24844
		male 3	1.04281		female 3	1.27139
		male 4	0.999108		female 4	1.13915
		male 5	0.881409		female 5	1.27363
		mean	1.00436		mean	1.18403
		SEM	0.0472129		SEM	0.0549729

## Sheet: Fig. 7a-b
Fig. 7a	PCR arrays: female CBA/CaJ vs. OVX CBA/CaJ
female vs. OVX	Gsta4	ID#	2^(-ddCt)		ID#	2^(-ddCt)
(n=5)		female 1	1.21192		OVX 1	0.588268
		female 2	0.957141		OVX 2	0.644923
		female 3	0.931019		OVX 3	0.601185
		female 4	1.15281		OVX 4	0.654286
		female 5	0.803223		OVX 5	0.534708
		mean	1.01122		mean	0.604674
		SEM	0.0751482		SEM	0.0215151
	A4galt	ID#	2^(-ddCt)		ID#	2^(-ddCt)
		female 1	1.16937		OVX 1	0.583727
		female 2	0.897869		OVX 2	0.877835
		female 3	0.997045		OVX 3	0.511497
		female 4	1.07908		OVX 4	0.93381
		female 5	0.885254		OVX 5	0.509805
		mean	1.00572		mean	0.683335
		SEM	0.0540289		SEM	0.0922309
	Acsl3	ID#	2^(-ddCt)		ID#	2^(-ddCt)
		female 1	0.858155		OVX 1	0.595876
		female 2	1.20933		OVX 2	0.574525
		female 3	1.04973		OVX 3	0.681772
		female 4	1.01533		OVX 4	0.873907
		female 5	0.904074		OVX 5	0.652323
		mean	1.00732		mean	0.67568
		SEM	0.0614734		SEM	0.0531403
	Acsl4	ID#	2^(-ddCt)		ID#	2^(-ddCt)
		female 1	0.991783		OVX 1	0.656342
		female 2	1.11832		OVX 2	0.711094
		female 3	1.19845		OVX 3	0.656292
		female 4	0.821328		OVX 4	0.964492
		female 5	0.915967		OVX 5	0.831849
		mean	1.00917		mean	0.764014
		SEM	0.0678284		SEM	0.0594941
	As3mt	ID#	2^(-ddCt)		ID#	2^(-ddCt)
		female 1	1.10787		OVX 1	0.483483
		female 2	1.00583		OVX 2	0.731555
		female 3	1.10171		OVX 3	0.71627
		female 4	0.916736		OVX 4	0.7775
		female 5	0.888535		OVX 5	0.800479
		mean	1.00414		mean	0.701857
		SEM	0.0454347		SEM	0.056668
	Chst7	ID#	2^(-ddCt)		ID#	2^(-ddCt)
		female 1	0.940624		OVX 1	0.755403
		female 2	1.22653		OVX 2	0.601937
		female 3	1.00711		OVX 3	0.662344
		female 4	0.957407		OVX 4	0.674446
		female 5	0.898945		OVX 5	0.529966
		mean	1.00612		mean	0.644819
		SEM	0.0577628		SEM	0.0377121
	Comt	ID#	2^(-ddCt)		ID#	2^(-ddCt)
		female 1	0.989007		OVX 1	0.72345
		female 2	1.19227		OVX 2	0.617918
		female 3	1.15717		OVX 3	0.713247
		female 4	0.8575		OVX 4	0.870071
		female 5	0.854655		OVX 5	0.715211
		mean	1.01012		mean	0.72798
		SEM	0.0716636		SEM	0.0404377
	Ddost	ID#	2^(-ddCt)		ID#	2^(-ddCt)
		female 1	1.09716		OVX 1	0.722262
		female 2	1.03367		OVX 2	0.712716
		female 3	1.13968		OVX 3	0.677822
		female 4	0.853651		OVX 4	0.777364
		female 5	0.906327		OVX 5	0.824761
		mean	1.0061		mean	0.742985
		SEM	0.0548136		SEM	0.0259433
	Eef1b2	ID#	2^(-ddCt)		ID#	2^(-ddCt)
		female 1	1.18964		OVX 1	0.710884
		female 2	1.04208		OVX 2	0.844271
		female 3	1.07812		OVX 3	0.724481
		female 4	0.870845		OVX 4	0.744911
		female 5	0.859163		OVX 5	0.995233
		mean	1.00797		mean	0.803956
		SEM	0.0632591		SEM	0.0532339
	Ephx1	ID#	2^(-ddCt)		ID#	2^(-ddCt)
		female 1	1.20013		OVX 1	0.533048
		female 2	1.05914		OVX 2	0.741285
		female 3	0.958701		OVX 3	0.665941
		female 4	0.996835		OVX 4	0.747047
		female 5	0.823215		OVX 5	0.591811
		mean	1.0076		mean	0.655826
		SEM	0.0617369		SEM	0.0417727
	Gstk1	ID#	2^(-ddCt)		ID#	2^(-ddCt)
		female 1	1.12923		OVX 1	0.616177
		female 2	1.1132		OVX 2	0.705367
		female 3	0.972111		OVX 3	0.645856
		female 4	1.00998		OVX 4	0.890117
		female 5	0.810234		OVX 5	0.951801
		mean	1.00695		mean	0.761864
		SEM	0.0575166		SEM	0.0672307
	Gstm2	ID#	2^(-ddCt)		ID#	2^(-ddCt)
		female 1	1.24574		OVX 1	0.589288
		female 2	1.01038		OVX 2	0.746788
		female 3	0.948441		OVX 3	0.74116
		female 4	1.04277		OVX 4	0.632027
		female 5	0.803321		OVX 5	0.732121
		mean	1.01013		mean	0.688277
		SEM	0.071817		SEM	0.0324849
	Gstm4	ID#	2^(-ddCt)		ID#	2^(-ddCt)
		female 1	1.07663		OVX 1	0.744029
		female 2	1.17571		OVX 2	0.726791
		female 3	0.96516		OVX 3	0.783258
		female 4	0.956467		OVX 4	0.819815
		female 5	0.855785		OVX 5	0.959118
		mean	1.00595		mean	0.806602
		SEM	0.0549886		SEM	0.041392
	Gstp1	ID#	2^(-ddCt)		ID#	2^(-ddCt)
		female 1	0.902124		OVX 1	0.707546
		female 2	1.19593		OVX 2	0.733721
		female 3	1.19975		OVX 3	0.734167
		female 4	0.884897		OVX 4	0.924698
		female 5	0.873059		OVX 5	0.739511
		mean	1.01115		mean	0.767929
		SEM	0.0763578		SEM	0.0395855
	Gstt1	ID#	2^(-ddCt)		ID#	2^(-ddCt)
		female 1	1.03913		OVX 1	0.588301
		female 2	1.1296		OVX 2	0.710661
		female 3	1.01124		OVX 3	0.693386
		female 4	1.01051		OVX 4	0.770014
		female 5	0.833703		OVX 5	0.643013
		mean	1.00484		mean	0.681075
		SEM	0.048011		SEM	0.0308163
	Gstt2	ID#	2^(-ddCt)		ID#	2^(-ddCt)
		female 1	1.10925		OVX 1	0.714089
		female 2	0.985525		OVX 2	0.803173
		female 3	0.928115		OVX 3	0.705992
		female 4	1.09504		OVX 4	0.59681
		female 5	0.900063		OVX 5	0.713174
		mean	1.0036		mean	0.706648
		SEM	0.0425833		SEM	0.0327719
	Hnmt	ID#	2^(-ddCt)		ID#	2^(-ddCt)
		female 1	1.09102		OVX 1	0.682023
		female 2	1.16688		OVX 2	0.640349
		female 3	1.11184		OVX 3	0.663115
		female 4	0.931082		OVX 4	0.876829
		female 5	0.758777		OVX 5	0.73061
		mean	1.01192		mean	0.718585
		SEM	0.0744539		SEM	0.0422613
	Inmt	ID#	2^(-ddCt)		ID#	2^(-ddCt)
		female 1	1.15898		OVX 1	0.462007
		female 2	0.991209		OVX 2	0.728615
		female 3	0.813969		OVX 3	0.688279
		female 4	1.1814		OVX 4	0.545653
		female 5	0.90522		OVX 5	0.552326
		mean	1.01016		mean	0.595376
		SEM	0.0711804		SEM	0.0492426
	Mgat1	ID#	2^(-ddCt)		ID#	2^(-ddCt)
		female 1	1.19615		OVX 1	0.824794
		female 2	1.06215		OVX 2	0.80793
		female 3	1.17744		OVX 3	0.706843
		female 4	0.790936		OVX 4	0.737777
		female 5	0.845173		OVX 5	0.716767
		mean	1.01437		mean	0.758822
		SEM	0.0838065		SEM	0.0241633
	Nqo1	ID#	2^(-ddCt)		ID#	2^(-ddCt)
		female 1	1.15507		OVX 1	0.706143
		female 2	1.16055		OVX 2	0.747841
		female 3	1.00018		OVX 3	0.651738
		female 4	0.888517		OVX 4	0.61255
		female 5	0.83943		OVX 5	0.673908
		mean	1.00875		mean	0.678436
		SEM	0.0662014		SEM	0.0230857
	Ptges	ID#	2^(-ddCt)		ID#	2^(-ddCt)
		female 1	1.09992		OVX 1	0.584772
		female 2	0.985283		OVX 2	0.725455
		female 3	0.990226		OVX 3	0.555692
		female 4	1.02958		OVX 4	0.756492
		female 5	0.905077		OVX 5	0.574545
		mean	1.00202		mean	0.639391
		SEM	0.0317494		SEM	0.0420198
	Sat1	ID#	2^(-ddCt)		ID#	2^(-ddCt)
		female 1	1.24318		OVX 1	0.711826
		female 2	0.949859		OVX 2	0.768161
		female 3	1.06259		OVX 3	0.807472
		female 4	0.981789		OVX 4	0.804685
		female 5	0.811751		OVX 5	0.824632
		mean	1.00983		mean	0.783355
		SEM	0.0710121		SEM	0.0201093
	Sult1a1	ID#	2^(-ddCt)		ID#	2^(-ddCt)
		female 1	1.19474		OVX 1	0.604457
		female 2	0.935042		OVX 2	0.776952
		female 3	1.07981		OVX 3	0.704987
		female 4	1.00421		OVX 4	0.824692
		female 5	0.825506		OVX 5	0.597225
		mean	1.00786		mean	0.701663
		SEM	0.0627184		SEM	0.0453719
	Sult1e1	ID#	2^(-ddCt)		ID#	2^(-ddCt)
		female 1	0.616928		OVX 1	0.270511
		female 2	1.361		OVX 2	0.254707
		female 3	1.03808		OVX 3	0.846587
		female 4	1.39312		OVX 4	0.520374
		female 5	0.823549		OVX 5	0.609422
		mean	1.04653		mean	0.50032
		SEM	0.150559		SEM	0.110757
	Sult5a1	ID#	2^(-ddCt)		ID#	2^(-ddCt)
		female 1	1.13977		OVX 1	0.485357
		female 2	0.896573		OVX 2	0.70729
		female 3	0.867444		OVX 3	0.514344
		female 4	1.31931		OVX 4	0.507224
		female 5	0.855085		OVX 5	0.616877
		mean	1.01564		mean	0.566219
		SEM	0.0920704		SEM	0.0419388
Fig. 7b	qRT-PCR: female CBA/CaJ vs. OVX CBA/CaJ
female vs. OVX	Nrf2	ID#	2^(-ddCt)		ID#	2^(-ddCt)
(n=5)		female 1	0.837878		OVX 1	0.717851
		female 2	1.05926		OVX 2	0.802675
		female 3	1.07874		OVX 3	0.753716
		female 4	0.966538		OVX 4	0.824512
		female 5	1.08064		OVX 5	0.818785
		mean	1.00461		mean	0.783508
		SEM	0.0466429		SEM	0.0206053

[truncated: 11 more sheets: Fig. 8, Fig 9a-c, Sup. Fig. 1a, Sup. Fig. 2, Sup. Fig. 3a, Sup Fig 3b, Sup. Fig. 4o-p, Sup. Fig. 5g-h, Sup. Fig. 6a-b, Sup. Fig. 7a-b, Sup. Fig. 8a-b]
